# Supplementary material for: Evaluating different web applications to assess the toxicity of plasticizers
Source: Sci Rep. 2022 Nov 16;12:19684. doi: 10.1038/s41598-022-18327-0 (PMC9668977; doi:10.1038/s41598-022-18327-0)
Supplement: Supplementary file 1 — Supplementary Information 1. [file 41598_2022_18327_MOESM1_ESM.csv]

Molecule	Canonical SMILES	Formula	MW	#Heavy atoms	#Aromatic heavy atoms	Fraction Csp3	#Rotatable bonds	#H-bond acceptors	#H-bond donors	MR	TPSA	iLOGP	XLOGP3	WLOGP	MLOGP	Silicos-IT Log P	Consensus Log P	ESOL Log S	ESOL Solubility (mg/ml)	ESOL Solubility (mol/l)	ESOL Class	Ali Log S	Ali Solubility (mg/ml)	Ali Solubility (mol/l)	Ali Class	Silicos-IT LogSw	Silicos-IT Solubility (mg/ml)	Silicos-IT Solubility (mol/l)	Silicos-IT class	GI absorption	BBB permeant	Pgp substrate	CYP1A2 inhibitor	CYP2C19 inhibitor	CYP2C9 inhibitor	CYP2D6 inhibitor	CYP3A4 inhibitor	log Kp (cm/s)	Lipinski #violations	Ghose #violations	Veber #violations	Egan #violations	Muegge #violations	Bioavailability Score	PAINS #alerts	Brenk #alerts	Leadlikeness #violations	Synthetic Accessibility
BBP	CCCCOC(=O)c1ccccc1C(=O)OCc1ccccc1	C19H20O4	312.36	23	12	0.26	9	4	0	87.91	52.60	2.92	4.73	3.85	3.90	4.39	3.96	-4.55	8.83e-03	2.83e-05	Moderately soluble	-5.56	8.52e-04	2.73e-06	Moderately soluble	-6.28	1.63e-04	5.22e-07	Poorly soluble	High	Yes	No	Yes	Yes	No	Yes	No	-4.85	0	0	0	0	0	0.55	0	1	2	2.49
DBP	CCCCOC(=O)c1ccccc1C(=O)OCCCC	C16H22O4	278.34	20	6	0.50	10	4	0	77.84	52.60	2.97	4.50	3.60	3.43	3.97	3.69	-3.96	3.03e-02	1.09e-04	Soluble	-5.33	1.32e-03	4.73e-06	Moderately soluble	-4.98	2.93e-03	1.05e-05	Moderately soluble	High	Yes	No	Yes	Yes	No	No	No	-4.80	0	0	0	0	0	0.55	0	1	2	2.41
DEP	CCOC(=O)c1ccccc1C(=O)OCC	C12H14O4	222.24	16	6	0.33	6	4	0	58.61	52.60	2.26	2.42	2.04	2.39	2.37	2.30	-2.62	5.28e-01	2.38e-03	Soluble	-3.17	1.51e-01	6.81e-04	Soluble	-3.37	9.55e-02	4.30e-04	Soluble	High	Yes	No	Yes	No	No	No	No	-5.94	0	0	0	0	0	0.55	0	1	1	1.93
DEHP	CCCC[C@H](COC(=O)c1ccccc1C(=O)OC[C@H](CCCC)CC)CC	C24H38O4	390.56	28	6	0.67	16	4	0	116.30	52.60	4.42	7.45	6.43	5.24	6.98	6.10	-6.06	3.42e-04	8.76e-07	Poorly soluble	-8.39	1.60e-06	4.11e-09	Poorly soluble	-7.40	1.56e-05	3.99e-08	Poorly soluble	High	No	Yes	No	No	Yes	No	Yes	-3.39	1	1	1	1	2	0.55	0	1	3	4.12
DMP	COC(=O)c1ccccc1C(=O)OC	C10H10O4	194.18	14	6	0.20	4	4	0	49.00	52.60	2.15	1.60	1.26	1.82	1.61	1.69	-2.11	1.52e+00	7.85e-03	Soluble	-2.32	9.38e-01	4.83e-03	Soluble	-2.55	5.42e-01	2.79e-03	Soluble	High	Yes	No	Yes	No	No	No	No	-6.35	0	0	0	0	1	0.55	0	1	1	1.55
DNOP	CCCCCCCCOC(=O)c1ccccc1C(=O)OCCCCCCCC	C24H38O4	390.56	28	6	0.67	18	4	0	116.30	52.60	4.14	8.10	6.72	5.24	7.32	6.30	-6.34	1.81e-04	4.62e-07	Poorly soluble	-9.06	3.39e-07	8.69e-10	Poorly soluble	-8.15	2.78e-06	7.13e-09	Poorly soluble	High	No	No	No	No	No	No	Yes	-2.93	1	1	1	1	2	0.55	0	1	3	3.41
BPA	CC(c1ccc(cc1)O)(c1ccc(cc1)O)C	C15H16O2	228.29	17	12	0.20	2	2	2	69.44	40.46	2.05	3.32	3.42	3.20	3.29	3.06	-3.74	4.18e-02	1.83e-04	Soluble	-3.85	3.25e-02	1.43e-04	Soluble	-4.59	5.80e-03	2.54e-05	Moderately soluble	High	Yes	No	Yes	No	No	Yes	No	-5.34	0	0	0	0	0	0.55	0	0	1	1.43
BPAF	FC(C(C(F)(F)F)(c1ccc(cc1)O)c1ccc(cc1)O)(F)F	C15H10F6O2	336.23	23	12	0.20	4	8	2	69.82	40.46	2.00	4.47	7.03	3.94	4.38	4.36	-4.86	4.61e-03	1.37e-05	Moderately soluble	-5.04	3.07e-03	9.13e-06	Moderately soluble	-5.55	9.37e-04	2.79e-06	Moderately soluble	Low	No	No	Yes	Yes	No	Yes	No	-5.18	0	1	0	1	0	0.55	0	0	1	1.68
BPB	CCC(c1ccc(cc1)O)(c1ccc(cc1)O)C	C16H18O2	242.31	18	12	0.25	3	2	2	74.25	40.46	2.21	3.86	3.81	3.45	3.65	3.40	-4.07	2.06e-02	8.52e-05	Moderately soluble	-4.41	9.51e-03	3.92e-05	Moderately soluble	-5.00	2.43e-03	1.00e-05	Moderately soluble	High	Yes	No	No	No	No	Yes	No	-5.04	0	0	0	0	0	0.55	0	0	2	2.05
BPC	ClC(=C(c1ccc(cc1)O)c1ccc(cc1)O)Cl	C14H10Cl2O2	281.13	18	12	0.00	2	2	2	74.66	40.46	2.38	4.54	4.29	3.37	3.75	3.67	-4.80	4.41e-03	1.57e-05	Moderately soluble	-5.11	2.17e-03	7.73e-06	Moderately soluble	-5.08	2.32e-03	8.26e-06	Moderately soluble	High	Yes	No	Yes	Yes	Yes	No	Yes	-4.79	0	0	0	0	0	0.55	0	0	1	1.93
BPE	CC(c1ccc(cc1)O)c1ccc(cc1)O	C14H14O2	214.26	16	12	0.14	2	2	2	64.75	40.46	1.96	3.87	3.25	2.95	3.08	3.02	-4.03	2.00e-02	9.34e-05	Moderately soluble	-4.42	8.21e-03	3.83e-05	Moderately soluble	-4.21	1.33e-02	6.21e-05	Moderately soluble	High	Yes	No	Yes	No	No	No	No	-4.86	0	0	0	0	0	0.55	0	0	2	1.78
BPF	Oc1ccc(cc1)Cc1ccc(cc1)O	C13H12O2	200.23	15	12	0.08	2	2	2	59.94	40.46	1.71	2.91	2.69	2.69	2.90	2.58	-3.37	8.45e-02	4.22e-04	Soluble	-3.42	7.60e-02	3.80e-04	Soluble	-4.17	1.34e-02	6.70e-05	Moderately soluble	High	Yes	No	Yes	No	No	No	No	-5.46	0	0	0	0	0	0.55	0	0	1	1.23
BPS	Oc1ccc(cc1)S(=O)(=O)c1ccc(cc1)O	C12H10O4S	250.27	17	12	0.00	2	4	2	62.43	82.98	1.27	1.90	3.01	1.87	1.32	1.88	-2.98	2.63e-01	1.05e-03	Soluble	-3.27	1.36e-01	5.43e-04	Soluble	-3.69	5.05e-02	2.02e-04	Soluble	High	No	No	No	No	No	No	No	-6.48	0	0	0	0	0	0.55	0	0	0	1.88
BPZ	Oc1ccc(cc1)C1(CCCCC1)c1ccc(cc1)O	C18H20O2	268.35	20	12	0.33	2	2	2	81.74	40.46	2.43	5.42	4.35	3.54	4.21	3.99	-5.23	1.58e-03	5.88e-06	Moderately soluble	-6.03	2.53e-04	9.44e-07	Poorly soluble	-5.42	1.02e-03	3.79e-06	Moderately soluble	High	Yes	No	Yes	No	No	Yes	No	-4.09	0	0	0	0	1	0.55	0	0	1	1.97
